# Supplementary material for: Colistin Dosing Regimens against Pseudomonas aeruginosa in Critically Ill Patients: An Application of Monte Carlo Simulation
Source: Antibiotics (Basel). 2021 May 17;10(5):595. doi: 10.3390/antibiotics10050595 (PMC8157232; doi:10.3390/antibiotics10050595)
Supplement: Supplementary file 1 [file antibiotics-10-00595-s001.zip]

Archive with 1 entries (1 files):
- antibiotics-1212075-supplementary.pdf
